# Supplementary material for: Anionic Pulmonary Surfactant Lipid Treatment Inhibits Rhinovirus A Infection of the Human Airway Epithelium
Source: Viruses. 2023 Mar 14;15(3):747. doi: 10.3390/v15030747 (PMC10055697; doi:10.3390/v15030747)
Supplement: Supplementary file 1 [file viruses-15-00747-s001.zip]

Archive with 2 entries (2 files):
- viruses-2188315 supplementary table.xlsx
- viruses-2188315-supplementary figures.pdf
